# Supplementary material for: Mycobiome changes in the vitreous of post fever retinitis patients
Source: PLoS One. 2020 Nov 19;15(11):e0242138. doi: 10.1371/journal.pone.0242138 (PMC7676714; doi:10.1371/journal.pone.0242138)
Supplement: S2 Table — (XLSX) [file pone.0242138.s004.xlsx]

## Sheet: Sheet1
Table S2: Mycobiome biome file of control samples (VC, n=15) and post fever retinitis + non-PFR uveitis samples (PFR+, n=9).
#Datasets	#genera	VC01	VC02	VC03	VC04	VC05	VC06	VC07	VC08	VC09	VC10	VC11	VC12	VC13	VC14	VC16	mean	PFR01	PFR02	PFR03	PFR04	PFR05	PFR06	PFR07	PFR08	PFR09	mean
root;cellular organisms;Eukaryota;Opisthokonta;Fungi;Dikarya;Basidiomycota;Agaricomycotina;Agaricomycetes;Agaricomycetidae;Agaricales;Agaricaceae;Agaricus;	Agaricus	0.00484598	0.0374139	0.00614584	0.00243401	0.00413343	0.00137261	0.00309251	0.00266303	0.00217756	0	0.00468444	0.00685636	0	0.00315901	0.00359949	0.00550521	0.0107945	0.00627077	0.000960689	0	0.0178147	0	0.0114557	0.00383216	0.0745898	0.0139687
root;cellular organisms;Eukaryota;Opisthokonta;Fungi;Chytridiomycota;Chytridiomycetes;Rhizophydiales;Rhizophydiales incertae sedis;Batrachochytrium;	Batrachochytrium	0.00403832	0.0505088	0.00204861	0.001217	0.00165337	0.000274522	0.001237	0.000560639	0.000408292	0	0	0.000652987	0.00179766	0	0.00294504	0.00448948	0	0	0	0.00340408	0.00593824	0	0	0.000319347	0.0124316	0.00245481
root;cellular organisms;Eukaryota;Opisthokonta;Fungi;Dikarya;Ascomycota;saccharomyceta;Pezizomycotina;leotiomyceta;sordariomyceta;Leotiomycetes;Helotiales;mitosporic Helotiales;Phialocephala <Helotiales>;	Phialocephala <Helotiales>	0.0121149	0.0505088	0.0143403	0.01217	0.00496011	0.00658852	0.0315436	0.0351801	0.0104795	0.0474083	0.00585556	0.20014	0.0880851	0.00473851	0.0013089	0.0350282	0.329231	0.250831	0.0144103	0.0085102	0.0118765	0.0514403	0.00163653	0.000958041	0.0248633	0.0770842
root;cellular organisms;Eukaryota;Opisthokonta;Fungi;Dikarya;Ascomycota;saccharomyceta;Pezizomycotina;leotiomyceta;Eurotiomycetes;Chaetothyriomycetidae;Chaetothyriales;Herpotrichiellaceae;Phialophora;	Phialophora	0.000807663	0.00561209	0	0.001217	0	0.000137261	0	0	0.000136097	0	0	0	0.00179766	0	0	0.000647185	0	0	0	0.00170204	0	0	0	0	0	0.000189116
root;cellular organisms;Eukaryota;Opisthokonta;Fungi;Fungi incertae sedis;Early diverging fungal lineages;Mucoromycotina;Mucorales;Phycomycetaceae;Phycomyces;	Phycomyces	0.0436138	0.299312	0.0430209	0.0584162	0.0405076	0.0148242	0.0640149	0.059708	0.0264029	0.142225	0.0351333	0.3007	0.136622	0.015795	0.0238875	0.0869455	0.437176	0.241425	0.0259386	0.0459551	0.130641	0.552984	0.0720072	0.0140513	0.397812	0.21311
root;cellular organisms;Eukaryota;Opisthokonta;Fungi;Dikarya;Ascomycota;saccharomyceta;Saccharomycotina;Saccharomycetes;Saccharomycetales;Pichiaceae;Pichia;	Pichia	0.0912659	0.319889	0.153646	0.137521	0.0843219	0.00370604	0.00865903	0.00925054	0.00666877	0.0790139	0.0163956	0.0189366	0.0125836	0.00473851	0.0428666	0.0659643	0.0647668	0.0501662	0.012489	0.0544653	0.0653207	0.0385802	0.103101	0.0271445	0.870214	0.142916
root;cellular organisms;Eukaryota;Opisthokonta;Fungi;Dikarya;Ascomycota;Taphrinomycotina;Pneumocystidomycetes;Pneumocystidales;Pneumocystidaceae;Pneumocystis;	Pneumocystis	0.0064613	0.0486381	0.00307292	0.00486802	0.00496011	0.00150987	0.00309251	0.0014016	0.00244975	0.0158028	0.00234222	0.00718285	0.00179766	0	0.00229058	0.00705802	0.0161917	0.00627077	0.00576413	0.00340408	0.0118765	0	0.00981916	0.00223543	0.0497265	0.0116987
root;cellular organisms;Eukaryota;Opisthokonta;Fungi;Dikarya;Ascomycota;saccharomyceta;Pezizomycotina;leotiomyceta;sordariomyceta;Sordariomycetes;Hypocreomycetidae;Hypocreales;Clavicipitaceae;mitosporic Clavicipitaceae;Pochonia;	Pochonia	0.00484598	0.0486381	0.00512153	0.00851903	0.00413343	0.00192165	0.00525727	0.00434495	0.00149707	0	0.00117111	0.0166512	0.00898828	0.00789752	0	0.00793247	0.0485751	0.0156769	0.00192138	0.00170204	0.0118765	0	0	0	0	0.00886133
root;cellular organisms;Eukaryota;Opisthokonta;Fungi;Dikarya;Ascomycota;saccharomyceta;Pezizomycotina;leotiomyceta;sordariomyceta;Sordariomycetes;Sordariomycetidae;Sordariales;Lasiosphaeriaceae;Podospora;	Podospora	0.00969196	0.0505088	0.0163889	0.014604	0.0214938	0.003157	0.00773127	0.00504575	0.00340243	0.0474083	0.00351333	0.024487	0.00539297	0.0015795	0.0107985	0.0150136	0.0377807	0.0282185	0.00768551	0.0136163	0.0178147	0.0128601	0.0196383	0.00926106	0.14918	0.032895
root;cellular organisms;Eukaryota;Opisthokonta;Fungi;Dikarya;Basidiomycota;Agaricomycotina;Agaricomycetes;Agaricomycetes incertae sedis;Polyporales;Coriolaceae;Postia;	Postia	0.000807663	0	0	0	0	0.000137261	0.000927753	0.000280319	0.000408292	0	0	0.000326493	0.00179766	0	0.000327226	0.000334178	0	0	0.000960689	0	0	0	0	0	0	0.000106743
root;cellular organisms;Eukaryota;Opisthokonta;Fungi;Dikarya;Ascomycota;saccharomyceta;Pezizomycotina;leotiomyceta;dothideomyceta;Dothideomycetes;Dothideomycetidae;Capnodiales;Mycosphaerellaceae;Pseudocercospora;	Pseudocercospora	0	0.018707	0	0.00243401	0.000826685	0.000823565	0.00216476	0.000700798	0.000680487	0	0	0.00163247	0	0.0015795	0.00196336	0.00210084	0.0107945	0.00627077	0.00288207	0.00340408	0	0	0.00490958	0.00191608	0	0.00335301
root;cellular organisms;Eukaryota;Opisthokonta;Fungi;Dikarya;Ascomycota;saccharomyceta;Pezizomycotina;leotiomyceta;sordariomyceta;Leotiomycetes;Leotiomycetes incertae sedis;Pseudeurotiaceae;Pseudogymnoascus;	Pseudogymnoascus	0.0145379	0.0729572	0.013316	0.010953	0.00992022	0.00274522	0.00340176	0.00756862	0.00381073	0	0.00234222	0.0195896	0.00719062	0.00315901	0.00425394	0.0117164	0.210492	0.0877908	0.00480344	0.0170204	0.0178147	0.0128601	0.0114557	0.00351282	0.0372949	0.0447828
root;cellular organisms;Eukaryota;Opisthokonta;Fungi;Dikarya;Ascomycota;saccharomyceta;Pezizomycotina;leotiomyceta;dothideomyceta;Dothideomycetes;Dothideomycetidae;Capnodiales;Teratosphaeriaceae;Baudoinia;	Baudoinia	0.000807663	0.0112242	0	0.001217	0.00165337	0.000137261	0.000309251	0.00126144	0.000136097	0	0	0.00195896	0	0	0.00327226	0.00146517	0.0161917	0.00627077	0.000960689	0	0	0	0	0.000319347	0	0.00263806
root;cellular organisms;Eukaryota;Opisthokonta;Fungi;Dikarya;Basidiomycota;Ustilaginomycotina;Ustilaginomycetes;Ustilaginales;Ustilaginaceae;mitosporic Ustilaginaceae;Pseudozyma;	Pseudozyma	0	0.0168363	0.00102431	0.001217	0	0	0.000309251	0	0.000408292	0	0	0	0.00539297	0	0.0235603	0.00324989	0	0	0.000960689	0	0	0	0.0360036	0.0150093	0.186474	0.0264942
root;cellular organisms;Eukaryota;Opisthokonta;Fungi;Dikarya;Basidiomycota;Pucciniomycotina;Pucciniomycetes;Pucciniales;Pucciniaceae;Puccinia;	Puccinia	0.0541134	0.224484	0.0696529	0.0681522	0.0710949	0.0134516	0.0321621	0.0169593	0.014018	0.126422	0.0281067	0.0620337	0.0341555	0.0142155	0.0373038	0.057755	0.25367	0.144228	0.015371	0.0340408	0.0415677	0.0514403	0.137468	0.0268251	1.01939	0.191556
root;cellular organisms;Eukaryota;Opisthokonta;Fungi;Dikarya;Basidiomycota;Agaricomycotina;Agaricomycetes;Agaricomycetes incertae sedis;Corticiales;Punctulariaceae;Punctularia;	Punctularia	0.00161533	0.0299312	0.00204861	0.001217	0.00330674	0.00123535	0.00185551	0.00238271	0.00176927	0	0	0.00816233	0.00179766	0	0.000654452	0.00373174	0.0809585	0.0282185	0.00192138	0	0	0	0	0.000319347	0	0.0123797
root;cellular organisms;Eukaryota;Opisthokonta;Fungi;Dikarya;Ascomycota;saccharomyceta;Pezizomycotina;leotiomyceta;sordariomyceta;Sordariomycetes;Hypocreomycetidae;Hypocreales;Ophiocordycipitaceae;Purpureocillium;	Purpureocillium	0.00565364	0.0224484	0.00204861	0.00243401	0.00496011	0.000549043	0.001237	0.000560639	0.00054439	0	0.00117111	0.00097948	0.00359531	0	0.00327226	0.00329693	0.00539724	0.00627077	0	0	0	0	0	0.00670629	0.0124316	0.00342288
root;cellular organisms;Eukaryota;Opisthokonta;Fungi;Dikarya;Ascomycota;saccharomyceta;Pezizomycotina;leotiomyceta;dothideomyceta;Dothideomycetes;Pleosporomycetidae;Pleosporales;Pleosporineae;Pleosporaceae;Pyrenophora;	Pyrenophora	0.000807663	0.0149656	0.00204861	0.001217	0.00248006	0.00741208	0.0157718	0.0112128	0.00966291	0	0.00468444	0.0261195	0.00719062	0.0015795	0.0121074	0.00781733	0.00539724	0.00627077	0.00288207	0.00680816	0.0118765	0	0.0130922	0.0108578	0.0621581	0.0132603
root;cellular organisms;Eukaryota;Opisthokonta;Fungi;Dikarya;Ascomycota;saccharomyceta;Pezizomycotina;leotiomyceta;Eurotiomycetes;Eurotiomycetidae;Eurotiales;Trichocomaceae;Rasamsonia;	Rasamsonia	0.000807663	0.018707	0.00204861	0	0	0.000823565	0.001237	0.000280319	0.000272195	0	0	0.00261195	0	0	0.000654452	0.00182952	0.00539724	0.00313539	0.000960689	0	0	0	0.00818264	0.000638694	0.0372949	0.00617884
root;cellular organisms;Eukaryota;Opisthokonta;Fungi;Dikarya;Ascomycota;saccharomyceta;Pezizomycotina;leotiomyceta;Eurotiomycetes;Chaetothyriomycetidae;Chaetothyriales;Herpotrichiellaceae;Rhinocladiella;	Rhinocladiella	0.00484598	0.0318019	0.00717015	0.00608502	0.00661348	0.00288248	0.01237	0.00840958	0.0053078	0.0158028	0.00585556	0.0401587	0.0215719	0.0015795	0.00785343	0.0118872	0.124136	0.08152	0.00384275	0.0102122	0.00593824	0.0257202	0.0163653	0.00606759	0.124316	0.0442354
root;cellular organisms;Eukaryota;Opisthokonta;Fungi;Dikarya;Basidiomycota;Pucciniomycotina;Microbotryomycetes;Sporidiobolales;mitosporic Sporidiobolales;Rhodotorula;	Rhodotorula	0.00323065	0.0261898	0.00102431	0.00365101	0.00165337	0.000549043	0.00154625	0.000840958	0.000680487	0	0.00234222	0.00261195	0	0	0.000981679	0.00302011	0.00539724	0.00313539	0.000960689	0.0238286	0	0.0128601	0.00490958	0	0.0248633	0.00843942
root;cellular organisms;Eukaryota;Opisthokonta;Fungi;Dikarya;Ascomycota;saccharomyceta;Pezizomycotina;leotiomyceta;sordariomyceta;Sordariomycetes;Xylariomycetidae;Xylariales;Xylariaceae;Rosellinia;	Rosellinia	0.00484598	0.0280605	0.0122917	0.00730202	0.00661348	0	0	0.00014016	0	0	0.00234222	0.000652987	0	0	0	0.00414993	0	0	0.000960689	0.00170204	0.00593824	0	0	0	0	0.000955664
root;cellular organisms;Eukaryota;Opisthokonta;Fungi;Dikarya;Ascomycota;saccharomyceta;Saccharomycotina;Saccharomycetes;Saccharomycetales;Saccharomycetaceae;Saccharomyces;	Saccharomyces	90.4647	51.4124	86.6348	86.3306	88.4471	98.3372	96.2302	96.536	98.075	68.2522	92.7789	85.5546	93.7172	97.0526	94.7232	88.3031	11.2101	46.1247	87.0307	78.253	62.69	55.4913	79.3208	96.0755	1.04426	57.4712
root;cellular organisms;Eukaryota;Opisthokonta;Fungi;Dikarya;Ascomycota;saccharomyceta;Pezizomycotina;leotiomyceta;sordariomyceta;Sordariomycetes;Hypocreomycetidae;Hypocreales;Cordycipitaceae;Beauveria;	Beauveria	0.00484598	0.0467674	0.00921876	0.00243401	0.0057868	0.00329426	0.00989603	0.00700798	0.00489951	0.0158028	0.00468444	0.0267725	0.0107859	0.0015795	0.00785343	0.0107753	0.0701641	0.0250831	0.00384275	0.00680816	0.00593824	0.0257202	0.0130922	0.00510955	0.136748	0.0325007
root;cellular organisms;Eukaryota;Opisthokonta;Fungi;Dikarya;Ascomycota;Taphrinomycotina;Taphrinomycotina incertae sedis;Saitoella;	Saitoella	0.00161533	0.00748279	0	0.00243401	0	0.000137261	0.000927753	0.000700798	0.000272195	0	0	0.00097948	0.00179766	0	0	0.00108982	0.0107945	0.00627077	0	0.00170204	0	0	0	0	0	0.00208525
root;cellular organisms;Eukaryota;Opisthokonta;Fungi;Dikarya;Ascomycota;saccharomyceta;Pezizomycotina;leotiomyceta;sordariomyceta;Sordariomycetes;Hypocreomycetidae;Microascales;Microascaceae;Scedosporium;	Scedosporium	0.0403832	0.203906	0.0676042	0.0681522	0.0611747	0.0112554	0.0405119	0.0320966	0.0187814	0.0948167	0.02108	0.148881	0.0539297	0.012636	0.0258509	0.0600707	0.858161	0.417006	0.0086462	0.0306367	0.0475059	0.0771605	0.090009	0.0197995	0.721034	0.252218
root;cellular organisms;Eukaryota;Opisthokonta;Fungi;Dikarya;Ascomycota;saccharomyceta;Saccharomycotina;Saccharomycetes;Saccharomycetales;Debaryomycetaceae;Scheffersomyces;	Scheffersomyces	0.000807663	0.00374139	0	0	0.000826685	0.000549043	0.000309251	0.000700798	0.000272195	0.0158028	0	0.000326493	0	0	0.0013089	0.00164301	0	0	0	0.00170204	0	0	0	0	0	0.000189116
root;cellular organisms;Eukaryota;Opisthokonta;Fungi;Dikarya;Basidiomycota;Agaricomycotina;Agaricomycetes;Agaricomycetidae;Agaricales;Schizophyllaceae;Schizophyllum;	Schizophyllum	0.00242299	0.0130949	0	0	0	0.000549043	0.000927753	0	0.000680487	0	0.00234222	0.00261195	0	0.0015795	0.000327226	0.00163574	0	0.00313539	0.00192138	0	0	0	0	0.000638694	0	0.000632829
root;cellular organisms;Eukaryota;Opisthokonta;Fungi;Dikarya;Ascomycota;Taphrinomycotina;Schizosaccharomycetes;Schizosaccharomycetales;Schizosaccharomycetaceae;Schizosaccharomyces;	Schizosaccharomyces	0.0347295	0.153397	0.0389237	0.0571992	0.0380275	0.00603948	0.0188643	0.00967102	0.00843804	0.0790139	0.02108	0.0319963	0.0107859	0.0110565	0.0189791	0.0358801	0.0809585	0.0282185	0.0134496	0.0238286	0.0415677	0.0128601	0.062188	0.016606	0.435107	0.0794204
root;cellular organisms;Eukaryota;Opisthokonta;Fungi;Dikarya;Ascomycota;saccharomyceta;Pezizomycotina;leotiomyceta;sordariomyceta;Leotiomycetes;Helotiales;Sclerotiniaceae;Sclerotinia;	Sclerotinia	0.00565364	0.0280605	0.00614584	0.00243401	0.00330674	0.00192165	0.00309251	0.00448511	0.00299414	0	0.00351333	0.0182836	0.0161789	0	0.0186519	0.00764812	0.0809585	0.0564369	0	0.00340408	0.00593824	0.0257202	0.0245479	0.00670629	0.261064	0.0516418
root;cellular organisms;Eukaryota;Opisthokonta;Fungi;Dikarya;Basidiomycota;Agaricomycotina;Agaricomycetes;Agaricomycetidae;Boletales;Coniophorineae;Serpulaceae;Serpula;	Serpula	0.00242299	0.0149656	0.00102431	0.001217	0.00165337	0.00137261	0.00185551	0.000560639	0.000816584	0	0	0.00195896	0	0.0015795	0.00163613	0.00207088	0	0	0.00384275	0.0119143	0	0	0	0.000958041	0.0372949	0.00600111
root;cellular organisms;Eukaryota;Opisthokonta;Fungi;Dikarya;Ascomycota;saccharomyceta;Pezizomycotina;leotiomyceta;dothideomyceta;Dothideomycetes;Pleosporomycetidae;Pleosporales;Pleosporineae;Pleosporaceae;Setosphaeria;	Setosphaeria	0	0	0	0	0	0	0	0	0	0	0	0	0	0	0.0121074	0.000807158	2.26684	1.08484	0.47458	0.771024	2.2209	0	0.0229114	0.00606759	0.186474	0.781516
root;cellular organisms;Eukaryota;Opisthokonta;Fungi;Dikarya;Ascomycota;saccharomyceta;Pezizomycotina;leotiomyceta;sordariomyceta;Sordariomycetes;Sordariomycetidae;Sordariales;Sordariaceae;Sordaria;	Sordaria	0.0113073	0.0748279	0.0153646	0.0267741	0.0124003	0.00466687	0.0102053	0.00897022	0.0051717	0	0.00468444	0.0316698	0.00898828	0.00631802	0.0212697	0.0161746	0.0863558	0.0470308	0.0172924	0.0374449	0.0653207	0.0385802	0.0507323	0.0159673	0.360517	0.0799157
root;cellular organisms;Eukaryota;Opisthokonta;Fungi;Dikarya;Ascomycota;saccharomyceta;Saccharomycotina;Saccharomycetes;Saccharomycetales;Debaryomycetaceae;Spathaspora;	Spathaspora	0.00242299	0.0243191	0.00307292	0.00730202	0.00248006	0.000960826	0.00340176	0.00112128	0.00136097	0	0	0.00359143	0.00179766	0	0.00196336	0.00358629	0	0.00627077	0.000960689	0.00170204	0	0	0.00163653	0.00127739	0.0124316	0.00269767
root;cellular organisms;Eukaryota;Opisthokonta;Fungi;Dikarya;Ascomycota;saccharomyceta;Pezizomycotina;leotiomyceta;dothideomyceta;Dothideomycetes;Pleosporomycetidae;Pleosporales;Pleosporineae;Pleosporaceae;Bipolaris;	Bipolaris	0.00323065	0.0972763	0.00614584	0.01217	0.00330674	0.00219617	0.00711277	0.0072883	0.00285804	0.0316056	0.0117111	0.0254665	0.00719062	0.00631802	0.00948956	0.0155577	0.129534	0.0501662	0.00288207	0.0102122	0.0178147	0	0.0409132	0.00510955	0.198906	0.0506153
root;cellular organisms;Eukaryota;Opisthokonta;Fungi;Dikarya;Ascomycota;saccharomyceta;Pezizomycotina;leotiomyceta;dothideomyceta;Dothideomycetes;Dothideomycetidae;Capnodiales;Mycosphaerellaceae;Sphaerulina;	Sphaerulina	0.0137303	0.0748279	0.0245834	0.0182551	0.0206671	0.003157	0.00618502	0.00826942	0.00449121	0.0632111	0.00351333	0.0261195	0.00719062	0.0015795	0.0176702	0.0195634	0.0809585	0.0501662	0.0211351	0.0561673	0.0593824	0	0.0670976	0.00894172	0.372949	0.0796442
root;cellular organisms;Eukaryota;Opisthokonta;Fungi;Chytridiomycota;Chytridiomycetes;Spizellomycetales;Spizellomycetaceae;Spizellomyces;	Spizellomyces	0.00807663	0.0654744	0.00614584	0.00851903	0.000826685	0.000823565	0.001237	0.00196224	0.00108878	0.0158028	0	0.00163247	0	0	0.00392671	0.00770108	0	0.00313539	0.000960689	0.00510612	0.0178147	0	0.00327305	0.00127739	0	0.00350749
root;cellular organisms;Eukaryota;Opisthokonta;Fungi;Dikarya;Ascomycota;saccharomyceta;Pezizomycotina;leotiomyceta;sordariomyceta;Sordariomycetes;Sordariomycetidae;Ophiostomatales;Ophiostomataceae;mitosporic Ophiostomataceae;Sporothrix;	Sporothrix	0.00726897	0.0205777	0.00717015	0.00486802	0.00413343	0.00192165	0.00309251	0.00224255	0.00163317	0	0.00234222	0.00914181	0.00898828	0.0015795	0.0075262	0.00549908	0.0215889	0.00940616	0.000960689	0	0.112827	0	0.0130922	0.00319347	0.099453	0.0289468
root;cellular organisms;Eukaryota;Opisthokonta;Fungi;Dikarya;Basidiomycota;Agaricomycotina;Agaricomycetes;Agaricomycetes incertae sedis;Russulales;Stereaceae;Stereum;	Stereum	0.00565364	0.0168363	0	0	0.00165337	0.000274522	0.001237	0.000280319	0.000272195	0.0158028	0.00234222	0.00195896	0.00179766	0	0.00163613	0.00331634	0.0107945	0.00940616	0.000960689	0.00170204	0	0	0.00163653	0.00127739	0.0124316	0.00424543
root;cellular organisms;Eukaryota;Opisthokonta;Fungi;Dikarya;Ascomycota;saccharomyceta;Saccharomycotina;Saccharomycetes;Saccharomycetales;Trichomonascaceae;Sugiyamaella;	Sugiyamaella	0.00403832	0.0168363	0.00204861	0.001217	0.00413343	0.000823565	0.00216476	0.0021024	0.00149707	0	0.00117111	0.00326493	0.00179766	0	0.00261781	0.0029142	0.0215889	0.00627077	0.00288207	0.0170204	0.00593824	0	0.00490958	0.000319347	0	0.00654771
root;cellular organisms;Eukaryota;Opisthokonta;Fungi;Dikarya;Ascomycota;saccharomyceta;Pezizomycotina;leotiomyceta;Eurotiomycetes;Eurotiomycetidae;Eurotiales;Trichocomaceae;Talaromyces;	Talaromyces	0.487829	0.419036	0.453768	0.418649	0.42409	0.502237	0.4212	0.455098	0.465317	0.347661	0.511776	0.414973	0.465593	0.443841	0.450918	0.445466	0.118739	0.222612	0.551435	0.406788	0.433492	0.257202	0.540054	0.497543	0.795624	0.424832
root;cellular organisms;Eukaryota;Opisthokonta;Fungi;Dikarya;Ascomycota;saccharomyceta;Saccharomycotina;Saccharomycetes;Saccharomycetales;Saccharomycetaceae;Tetrapisispora;	Tetrapisispora	0.0323065	0.1085	0.107552	0.0170381	0.0438143	0.00878469	0.014844	0.0103718	0.00680487	0.0790139	0.00702667	0.0212221	0.0143812	0.00473851	0.0117801	0.0325453	0.0701641	0.0156769	0.00576413	0.291049	0.504751	0.0128601	0.0245479	0.0111771	0.099453	0.115049
root;cellular organisms;Eukaryota;Opisthokonta;Fungi;Dikarya;Ascomycota;saccharomyceta;Pezizomycotina;leotiomyceta;sordariomyceta;Sordariomycetes;Sordariomycetidae;Sordariales;Chaetomiaceae;Thielavia;	Thielavia	0.180917	0.656615	0.319584	0.305468	0.271979	0.00411782	0.013607	0.00897022	0.00408292	0.126422	0.0163956	0.0411382	0.0179766	0.00789752	0.0611913	0.135757	0.0593696	0.0470308	0.0326634	0.108931	0.106888	0.0128601	0.260208	0.0383216	1.67827	0.260505
root;cellular organisms;Eukaryota;Opisthokonta;Fungi;Dikarya;Basidiomycota;Ustilaginomycotina;Exobasidiomycetes;Georgefischeriales;Tilletiariaceae;Tilletiaria;	Tilletiaria	0.00161533	0.00748279	0	0.001217	0.000826685	0	0.000618502	0	0	0	0	0	0	0	0.000327226	0.000805836	0	0.00313539	0	0	0	0	0	0.00127739	0	0.000490308
root;cellular organisms;Eukaryota;Opisthokonta;Fungi;Dikarya;Ascomycota;saccharomyceta;Pezizomycotina;leotiomyceta;sordariomyceta;Sordariomycetes;Sordariomycetidae;Calosphaeriales;Calosphaeriaceae;Togninia;	Togninia	0	0	0	0	0	0	0	0	0	0	0	0	0	0	0.00294504	0.000196336	0	0	0	0	0	0	0.00490958	0.00351282	0.0124316	0.00231711
root;cellular organisms;Eukaryota;Opisthokonta;Fungi;Dikarya;Ascomycota;saccharomyceta;Pezizomycotina;leotiomyceta;Eurotiomycetes;Eurotiomycetidae;Onygenales;Ajellomycetaceae;Blastomyces;	Blastomyces	0.071882	0.301182	0.0891147	0.124134	0.0909354	0.0109809	0.0315436	0.0182208	0.014018	0.205436	0.0257644	0.0692166	0.0215719	0.015795	0.284687	0.0916322	0.091753	0.0658431	0.0144103	0.0527633	0.0712589	0.0257202	0.227477	0.0692983	1.95177	0.285588
root;cellular organisms;Eukaryota;Opisthokonta;Fungi;Dikarya;Ascomycota;saccharomyceta;Saccharomycotina;Saccharomycetes;Saccharomycetales;Saccharomycetaceae;Torulaspora;	Torulaspora	0.0104996	0.0168363	0.013316	0.0170381	0.0107469	0.00137261	0.00278326	0.00252287	0.00299414	0	0.00117111	0.00457091	0	0	0.00261781	0.00576464	0	0.00313539	0.00480344	0.0340408	0.0178147	0.0257202	0	0.00191608	0	0.00971451
root;cellular organisms;Eukaryota;Opisthokonta;Fungi;Dikarya;Basidiomycota;Agaricomycotina;Agaricomycetes;Agaricomycetes incertae sedis;Polyporales;Coriolaceae;Trametes;	Trametes	0.00242299	0.0318019	0.00102431	0.00243401	0	0.000274522	0.000309251	0	0.000272195	0	0	0.00195896	0	0.0015795	0.0013089	0.00289243	0.0485751	0.0188123	0.000960689	0.00170204	0.00593824	0	0.00163653	0	0	0.00862499
root;cellular organisms;Eukaryota;Opisthokonta;Fungi;Dikarya;Basidiomycota;Agaricomycotina;Tremellomycetes;Tremellales;Tremellaceae;Tremella;	Tremella	0	0.0505088	0.00204861	0.00365101	0	0.000137261	0.001237	0.000560639	0.000408292	0	0	0.00326493	0.00359531	0.0015795	0.0013089	0.00455335	0.00539724	0.00313539	0.000960689	0.00170204	0	0	0.00654611	0.000319347	0.0372949	0.00615063
root;cellular organisms;Eukaryota;Opisthokonta;Fungi;Dikarya;Ascomycota;saccharomyceta;Pezizomycotina;leotiomyceta;sordariomyceta;Sordariomycetes;Hypocreomycetidae;Hypocreales;Hypocreaceae;Trichoderma;	Trichoderma	0.0452291	0.273122	0.063507	0.0645012	0.0512545	0.012628	0.0504079	0.0456921	0.0232727	0.110619	0.02108	0.207323	0.129431	0.0189541	0.0382855	0.0770205	0.690846	0.360569	0.0470737	0.108931	0.148456	0.167181	0.135832	0.0265058	0.857782	0.282575
root;cellular organisms;Eukaryota;Opisthokonta;Fungi;Dikarya;Ascomycota;saccharomyceta;Pezizomycotina;leotiomyceta;Eurotiomycetes;Eurotiomycetidae;Onygenales;Arthrodermataceae;Trichophyton;	Trichophyton	0.788279	1.40676	0.165938	0.152125	0.106642	0.0118044	0.0417489	0.0196224	0.0144263	0.0632111	0.0257644	0.0904386	0.0413461	0.0221131	0.034686	0.198994	0.151123	0.103468	0.0259386	0.0374449	0.0475059	0.0257202	0.103101	0.0249091	0.683739	0.133661
root;cellular organisms;Eukaryota;Opisthokonta;Fungi;Dikarya;Basidiomycota;Agaricomycotina;Tremellomycetes;Tremellales;mitosporic Tremellales;Trichosporon;	Trichosporon	0.00242299	0.00374139	0	0.001217	0	0.000137261	0.000309251	0.000700798	0.000408292	0	0	0.000326493	0	0	0.00196336	0.000748456	0	0	0	0.00170204	0	0	0.0114557	0.00223543	0.0870214	0.0113794
root;cellular organisms;Eukaryota;Opisthokonta;Fungi;Dikarya;Basidiomycota;Agaricomycotina;Tremellomycetes;Tremellales;mitosporic Tremellales;Tsuchiyaea;	Tsuchiyaea	0.000807663	0.0261898	0.00204861	0.001217	0.00248006	0	0.000618502	0.00112128	0.000408292	0	0	0.00293844	0	0.0015795	0.000654452	0.0026709	0.0107945	0.00627077	0.000960689	0	0	0	0.00163653	0.00127739	0.0124316	0.00370794
root;cellular organisms;Eukaryota;Opisthokonta;Fungi;Dikarya;Ascomycota;saccharomyceta;Pezizomycotina;Pezizomycetes;Pezizales;Tuberaceae;Tuber;	Tuber	0.0153456	0.101018	0.0225347	0.0255571	0.0214938	0.00809839	0.0173181	0.0165388	0.00884633	0.0474083	0.0163956	0.0466885	0.0341555	0.00473851	0.0176702	0.0269205	0.0809585	0.0501662	0.00960689	0.00680816	0.0118765	0	0.0441862	0.0130932	0.348086	0.0627535
root;cellular organisms;Eukaryota;Opisthokonta;Fungi;Dikarya;Ascomycota;saccharomyceta;Pezizomycotina;leotiomyceta;Eurotiomycetes;Eurotiomycetidae;Onygenales;Onygenaceae;Uncinocarpus;	Uncinocarpus	0.00242299	0.0168363	0.00409723	0.00365101	0.00248006	0.000823565	0.00154625	0.000840958	0.000680487	0	0	0.00130597	0.00179766	0.00473851	0.000654452	0.00279169	0.0107945	0.00313539	0.00192138	0.00340408	0	0	0.00490958	0.00127739	0.0124316	0.00420821
root;cellular organisms;Eukaryota;Opisthokonta;Fungi;Microsporidia;unclassified Microsporidia;	unclassified Microsporidia	0	0	0	0	0	0	0	0	0	0	0	0	0	0	0.00458117	0.000305411	0	0	0	0	0	0	0.0229114	0.0054289	0.248633	0.0307748
root;cellular organisms;Eukaryota;Opisthokonta;Fungi;Dikarya;Ascomycota;saccharomyceta;Pezizomycotina;leotiomyceta;sordariomyceta;Leotiomycetes;Helotiales;Sclerotiniaceae;Botrytis;	Botrytis	0.0129226	0.0692158	0.0122917	0.00730202	0.00826685	0.00343152	0.00896828	0.00392447	0.00381073	0.0474083	0.00468444	0.0176306	0.0125836	0.00315901	0.0075262	0.0148751	0.0431779	0.0219477	0	0.0119143	0.023753	0.0128601	0.0196383	0.00447086	0.174043	0.034645
root;cellular organisms;Eukaryota;Opisthokonta;Fungi;Dikarya;Basidiomycota;Ustilaginomycotina;Ustilaginomycetes;Ustilaginales;Ustilaginaceae;Ustilago;	Ustilago	0.00161533	0.0280605	0.00512153	0.00243401	0.00165337	0.000549043	0.000927753	0.000840958	0.00054439	0	0.00117111	0.00195896	0	0	0.00261781	0.00316631	0.0161917	0	0.000960689	0	0	0	0.00818264	0.00191608	0.0621581	0.00993436
root;cellular organisms;Eukaryota;Opisthokonta;Fungi;Dikarya;Ascomycota;saccharomyceta;Saccharomycotina;Saccharomycetes;Saccharomycetales;Saccharomycetaceae;Vanderwaltozyma;	Vanderwaltozyma	0.00565364	0.0149656	0.0112674	0.00730202	0.00661348	0.00343152	0.00525727	0.00532607	0.00353853	0.0158028	0.00234222	0.00750935	0.00539297	0.00315901	0.00327226	0.00672227	0.00539724	0.00627077	0.00672482	0.0119143	0	0	0.00981916	0.00574825	0.0372949	0.00924104
root;cellular organisms;Eukaryota;Opisthokonta;Fungi;Microsporidia;Pansporoblastina;Pleistophoridae;Vavraia;	Vavraia	0	0	0	0	0	0.000137261	0	0.00014016	0.000136097	0	0	0	0	0	0	2.75679e-05	0	0	0	0.00170204	0	0	0	0	0.0124316	0.00157041
root;cellular organisms;Eukaryota;Opisthokonta;Fungi;Dikarya;Ascomycota;saccharomyceta;Pezizomycotina;leotiomyceta;dothideomyceta;Dothideomycetes;Dothideomycetes incertae sedis;Venturiales;Sympoventuriaceae;Verruconis;	Verruconis	0.00807663	0.0729572	0.0143403	0.010953	0.0107469	0.00260796	0.00927753	0.00812926	0.00612438	0.0158028	0.01054	0.0303639	0.0179766	0.00631802	0.00948956	0.0155803	0.0863558	0.0438954	0.00576413	0.00680816	0.0118765	0	0.0294575	0.00862237	0.360517	0.0614774
root;cellular organisms;Eukaryota;Opisthokonta;Fungi;Dikarya;Ascomycota;saccharomyceta;Pezizomycotina;leotiomyceta;sordariomyceta;Sordariomycetes;Hypocreomycetidae;Glomerellales;Plectosphaerellaceae;mitosporic Plectosphaerellaceae;Verticilium;	Verticilium	0.0363448	0.121595	0.026632	0.0523312	0.0297607	0.00178439	0.00773127	0.00560639	0.00299414	0	0.00468444	0.0202426	0.00719062	0.00473851	0.00719898	0.0219224	0.0377807	0.0376246	0.00672482	0.0119143	0	0	0.027821	0.00638694	0.136748	0.0294445
root;cellular organisms;Eukaryota;Opisthokonta;Fungi;Microsporidia;Apansporoblastina;Nosematidae;Vittaforma;	Vittaforma	0	0	0	0	0	0	0	0	0.000136097	0	0	0	0	0	0.000327226	3.08882e-05	0	0	0	0	0	0	0	0	0	0
root;cellular organisms;Eukaryota;Opisthokonta;Fungi;Dikarya;Basidiomycota;Basidiomycota incertae sedis;Wallemiomycetes;Wallemiales;Wallemiales incertae sedis;Wallemia;	Wallemia	0.00403832	0.1085	0.00512153	0.00730202	0	0.000274522	0.000309251	0.000560639	0.000680487	0	0	0	0	0	0.00425394	0.00873608	0.00539724	0.00313539	0.00192138	0.0170204	0.00593824	0	0.00490958	0.000319347	0	0.00429351
root;cellular organisms;Eukaryota;Opisthokonta;Fungi;Dikarya;Ascomycota;saccharomyceta;Saccharomycotina;Saccharomycetes;Saccharomycetales;Phaffomycetaceae;Wickerhamomyces;	Wickerhamomyces	0.0113073	0.0261898	0.00717015	0.01217	0.00496011	0.00768661	0.00618502	0.00770878	0.00802975	0.0316056	0.00936889	0.00718285	0.00359531	0.00473851	0.0114529	0.0106234	0.0161917	0	0.00576413	0.0136163	0.00593824	0.0128601	0.0196383	0.0108578	0.0248633	0.0121922
root;cellular organisms;Eukaryota;Opisthokonta;Fungi;Dikarya;Ascomycota;saccharomyceta;Pezizomycotina;leotiomyceta;Xylonomycetes;Xylonomycetales;Xylonomycetaceae;Xylona;	Xylona	0.0290759	0.114113	0.0563369	0.0681522	0.0363742	0.00343152	0.0108238	0.00630719	0.00367463	0.0790139	0.00819778	0.0208956	0.0143812	0.00473851	0.0147252	0.0313494	0.0701641	0.0313539	0.00384275	0.00680816	0.0118765	0	0.0654611	0.00894172	0.335654	0.0593447
root;cellular organisms;Eukaryota;Opisthokonta;Fungi;Dikarya;Ascomycota;saccharomyceta;Saccharomycotina;Saccharomycetes;Saccharomycetales;Dipodascaceae;Yarrowia;	Yarrowia	0.0226146	0.102888	0.0389237	0.0365101	0.028934	0.013177	0.0238123	0.0220051	0.0138819	0.0632111	0.0152244	0.0679106	0.0251672	0.0173745	0.0736259	0.0376841	0.091753	0.0877908	0.012489	0.0272327	0.0534442	0.0128601	0.217658	0.0510955	1.9642	0.279836
root;cellular organisms;Eukaryota;Opisthokonta;Fungi;Dikarya;Ascomycota;saccharomyceta;Saccharomycotina;Saccharomycetes;Saccharomycetales;mitosporic Saccharomycetales;Candida;	Candida	0.0104693	0.048697	0.0161694	0.0183697	0.0214765	0.00297876	0.00773913	0.00552442	0.0052736	0.0123335	0.00868704	0.0162877	0.00798616	0.0046741	0.0112087	0.0131917	0.0405927	0.0249532	0.0050824	0.0248687	0.0105402	0.0075815	0.0311855	0.00798202	0.131721	0.0316119
root;cellular organisms;Eukaryota;Opisthokonta;Fungi;Dikarya;Ascomycota;saccharomyceta;Saccharomycotina;Saccharomycetes;Saccharomycetales;Saccharomycetaceae;Zygosaccharomyces;	Zygosaccharomyces	0.0113073	0.0392846	0.0204861	0.014604	0.00992022	0.003157	0.00463876	0.00392447	0.00272195	0.0316056	0.00468444	0.00685636	0.00539297	0.00789752	0.00785343	0.0116223	0.0161917	0.00627077	0.00768551	0.0085102	0.0118765	0.0128601	0.0327305	0.00415151	0.14918	0.0277174
root;cellular organisms;Eukaryota;Opisthokonta;Fungi;Dikarya;Ascomycota;saccharomyceta;Pezizomycotina;leotiomyceta;dothideomyceta;Dothideomycetes;Dothideomycetidae;Capnodiales;Mycosphaerellaceae;Zymoseptoria;	Zymoseptoria	0.00161533	0.0224484	0.00102431	0.001217	0.00330674	0.000960826	0.00154625	0.00154176	0.00054439	0	0.00117111	0.00914181	0.00539297	0.0015795	0.00261781	0.00360721	0.0755613	0.0250831	0	0	0	0	0	0.000319347	0.0248633	0.0139808
root;cellular organisms;Eukaryota;Opisthokonta;Fungi;Dikarya;Ascomycota;saccharomyceta;Saccharomycotina;Saccharomycetes;Saccharomycetales;Debaryomycetaceae;Candida tanzawaensis clade;	Candida tanzawaensis clade	0	0	0	0	0	0	0	0	0	0	0	0	0	0	0.000327226	2.18151e-05	0	0	0	0.00680816	0.00593824	0	0	0.000638694	0	0.00148723
root;cellular organisms;Eukaryota;Opisthokonta;Fungi;Dikarya;Ascomycota;saccharomyceta;Pezizomycotina;leotiomyceta;Eurotiomycetes;Chaetothyriomycetidae;Chaetothyriales;Herpotrichiellaceae;Capronia;	Capronia	0.00484598	0.0523795	0.00102431	0.00486802	0	0.000686304	0.00185551	0.00112128	0.000816584	0	0.00117111	0.00293844	0	0	0.00392671	0.00504225	0.00539724	0.00313539	0	0.00510612	0	0	0.0147287	0.00159673	0.0621581	0.0102358
root;cellular organisms;Eukaryota;Opisthokonta;Fungi;Dikarya;Ascomycota;saccharomyceta;Pezizomycotina;leotiomyceta;sordariomyceta;Sordariomycetes;Sordariomycetidae;Sordariales;Chaetomiaceae;Chaetomium;	Chaetomium	0.111458	0.460192	0.208959	0.223929	0.197578	0.00439235	0.00927753	0.00574655	0.00408292	0.0158028	0.00351333	0.0303639	0.0197742	0.00473851	0.0261781	0.088399	0.0593696	0.0438954	0.015371	0.0323388	0.0653207	0.0385802	0.0769168	0.0172447	0.410244	0.0843645
root;cellular organisms;Eukaryota;Opisthokonta;Fungi;Dikarya;Ascomycota;saccharomyceta;Pezizomycotina;leotiomyceta;dothideomyceta;Dothideomycetes;Pleosporomycetidae;Pleosporales;Pleosporineae;Pleosporaceae;Alternaria;	Alternaria	0.000807663	0.0261898	0.00204861	0.00243401	0.000826685	0.000274522	0.000309251	0.000700798	0.000952682	0	0	0.00326493	0.00719062	0	0.0157069	0.00404709	0.00539724	0.00627077	0.000960689	0.00170204	0	0	0	0.00702563	0	0.00237293
root;cellular organisms;Eukaryota;Opisthokonta;Fungi;Dikarya;Ascomycota;saccharomyceta;Pezizomycotina;leotiomyceta;Eurotiomycetes;Chaetothyriomycetidae;Chaetothyriales;Herpotrichiellaceae;Cladophialophora;	Cladophialophora	0.0137303	0.112242	0.0245834	0.0194721	0.0124003	0.00425509	0.0108238	0.00840958	0.00435512	0.0474083	0.00936889	0.0336288	0.0161789	0.00473851	0.0137435	0.0223559	0.151123	0.0595723	0.00384275	0.00510612	0	0	0.031094	0.00798367	0.14918	0.0453223
root;cellular organisms;Eukaryota;Opisthokonta;Fungi;Dikarya;Ascomycota;saccharomyceta;Saccharomycotina;Saccharomycetes;Saccharomycetales;Metschnikowiaceae;Clavispora;	Clavispora	0.0113073	0.0168363	0.00717015	0.014604	0.00744017	0.00576495	0.00649427	0.00462527	0.00598828	0.0158028	0.00468444	0.00522389	0.00179766	0.00473851	0.133836	0.0164209	0.00539724	0.0188123	0.0105676	0.0136163	0.0178147	0.0257202	0.517143	0.0935687	3.55545	0.473121
root;cellular organisms;Eukaryota;Opisthokonta;Fungi;Dikarya;Ascomycota;saccharomyceta;Pezizomycotina;leotiomyceta;Eurotiomycetes;Eurotiomycetidae;Onygenales;mitosporic Onygenales;Coccidioides;	Coccidioides	0.074305	0.280605	0.0891147	0.115615	0.0983756	0.0118044	0.0395841	0.0225657	0.0129293	0.158028	0.0140533	0.0773789	0.0485367	0.0221131	0.040576	0.0737056	0.183506	0.097197	0.0249779	0.0527633	0.0890736	0.0257202	0.134195	0.0328927	1.23073	0.207895
root;cellular organisms;Eukaryota;Opisthokonta;Fungi;Dikarya;Ascomycota;saccharomyceta;Pezizomycotina;leotiomyceta;sordariomyceta;Sordariomycetes;Hypocreomycetidae;Glomerellales;Glomerellaceae;Colletotrichum;	Colletotrichum	1.70094	7.24334	2.48907	2.63968	2.38581	0.0739836	0.272759	0.293775	0.135281	1.05879	0.148731	1.34287	0.607608	0.101088	0.165904	1.37731	9.04577	5.00094	0.286285	0.524229	0.861045	4.10237	0.602242	0.111452	3.81651	2.70565
root;cellular organisms;Eukaryota;Opisthokonta;Fungi;Dikarya;Basidiomycota;Agaricomycotina;Agaricomycetes;Agaricomycetidae;Boletales;Coniophorineae;Coniophoraceae;Coniophora;	Coniophora	0.00242299	0.00748279	0	0.001217	0.00165337	0	0.000309251	0.000280319	0.000408292	0	0	0.00130597	0.00179766	0	0.000327226	0.00114699	0.00539724	0	0	0	0.00593824	0	0.00327305	0.000319347	0	0.00165865
root;cellular organisms;Eukaryota;Opisthokonta;Fungi;Dikarya;Ascomycota;saccharomyceta;Pezizomycotina;leotiomyceta;Eurotiomycetes;Chaetothyriomycetidae;Chaetothyriales;Herpotrichiellaceae;Coniosporium;	Coniosporium	0.000807663	0.018707	0.00102431	0.001217	0.00248006	0.000137261	0.000927753	0.000700798	0.00108878	0	0.00117111	0.00326493	0	0	0.0013089	0.00218904	0.178109	0.0752493	0.00288207	0.00680816	0.00593824	0	0	0.000638694	0	0.0299584
root;cellular organisms;Eukaryota;Opisthokonta;Fungi;Dikarya;Basidiomycota;Agaricomycotina;Agaricomycetes;Agaricomycetidae;Agaricales;Psathyrellaceae;Coprinopsis;	Coprinopsis	0.00323065	0.0243191	0.00102431	0.00243401	0.00413343	0	0.000618502	0.000280319	0	0.0158028	0	0.00195896	0.00359531	0	0.0013089	0.00391375	0.0107945	0	0.00192138	0.00340408	0.0118765	0	0.00490958	0.000958041	0.0248633	0.00652525
root;cellular organisms;Eukaryota;Opisthokonta;Fungi;Dikarya;Ascomycota;saccharomyceta;Pezizomycotina;leotiomyceta;sordariomyceta;Sordariomycetes;Hypocreomycetidae;Hypocreales;Cordycipitaceae;Cordyceps;	Cordyceps	0.0137303	0.0729572	0.0153646	0.014604	0.013227	0.00494139	0.00989603	0.0079891	0.0051717	0.0158028	0.0128822	0.024487	0.00719062	0.0189541	0.0062173	0.0162277	0.0269862	0.0188123	0.000960689	0.00170204	0.00593824	0	0.0147287	0.00191608	0.0621581	0.0148003
root;cellular organisms;Eukaryota;Opisthokonta;Fungi;Dikarya;Basidiomycota;Agaricomycotina;Tremellomycetes;Tremellomycetidae incertae sedis;Cryptococcus;	Cryptococcus	0	0.00374139	0.00102431	0.00243401	0.000826685	0.000274522	0	0.000840958	0.000952682	0	0	0.00195896	0	0	0	0.000803568	0	0	0.00192138	0	0	0	0	0	0	0.000213486
root;cellular organisms;Eukaryota;Opisthokonta;Fungi;Dikarya;Basidiomycota;Agaricomycotina;Tremellomycetes;Tremellales;mitosporic Tremellales;Cryptococcus <Tremellales>;	Cryptococcus <Tremellales>	0	0	0	0	0	0	0	0	0	0	0	0	0	0	0.00490839	0.000327226	0	0	0	0	0	0	0.0130922	0.00415151	0.136748	0.0171102
root;cellular organisms;Eukaryota;Opisthokonta;Fungi;Dikarya;Basidiomycota;Ustilaginomycotina;Ustilaginomycetes;Ustilaginales;Ustilaginaceae;Anthracocystis;	Anthracocystis	0.000807663	0.0318019	0.00307292	0.00365101	0.00165337	0.000549043	0.00185551	0.00266303	0.00149707	0	0.00117111	0.00881532	0	0	0	0.00383586	0.0269862	0.0125415	0.00192138	0.00170204	0	0	0	0	0	0.00479457
root;cellular organisms;Eukaryota;Opisthokonta;Fungi;Dikarya;Ascomycota;saccharomyceta;Saccharomycotina;Saccharomycetes;Saccharomycetales;Phaffomycetaceae;Cyberlindnera;	Cyberlindnera	0.00242299	0.00561209	0	0.001217	0.000826685	0.000411782	0.000927753	0.000700798	0.00108878	0	0.00117111	0	0.00359531	0	0.00196336	0.00132918	0.0107945	0	0	0.00340408	0.00593824	0	0.00490958	0.00127739	0.0248633	0.00568745
root;cellular organisms;Eukaryota;Opisthokonta;Fungi;Dikarya;Ascomycota;saccharomyceta;Pezizomycotina;leotiomyceta;Eurotiomycetes;Chaetothyriomycetidae;Chaetothyriales;Cyphellophoraceae;Cyphellophora;	Cyphellophora	0	0.00748279	0.00204861	0	0	0	0.000309251	0.00014016	0.000136097	0	0	0.00228545	0	0	0.000327226	0.000848639	0.00539724	0	0	0	0	0	0	0.000319347	0	0.000635176
root;cellular organisms;Eukaryota;Opisthokonta;Fungi;Dikarya;Ascomycota;saccharomyceta;Pezizomycotina;Orbiliomycetes;Orbiliales;Orbiliaceae;mitosporic Orbiliaceae;Dactylellina;	Dactylellina	0.00484598	0.0280605	0.00409723	0.00243401	0.00413343	0.00150987	0.00216476	0.00252287	0.00163317	0.0158028	0.00117111	0.00652987	0.00539297	0.0015795	0.00458117	0.00576394	0.0161917	0.0156769	0.00192138	0.00510612	0	0	0.0229114	0.00319347	0.0870214	0.0168914
root;cellular organisms;Eukaryota;Opisthokonta;Fungi;Dikarya;Ascomycota;saccharomyceta;Saccharomycotina;Saccharomycetes;Saccharomycetales;Debaryomycetaceae;Debaryomyces;	Debaryomyces	0.0169609	0.0243191	0.0307292	0.00973603	0.00826685	0.0113926	0.00834978	0.0134553	0.0107517	0	0.00936889	0.0107743	0.00898828	0.0142155	0.010144	0.0124968	0.00539724	0.0125415	0.00768551	0.0357429	0	0.0257202	0.00981916	0.00574825	0.0497265	0.0169312
root;cellular organisms;Eukaryota;Opisthokonta;Fungi;Dikarya;Basidiomycota;Agaricomycotina;Agaricomycetes;Agaricomycetes incertae sedis;Polyporales;Polyporaceae;Dichomitus;	Dichomitus	0	0.0112242	0	0	0	0	0.000618502	0.00014016	0	0	0	0.000326493	0	0	0	0.000820623	0	0	0	0	0	0	0	0	0	0
root;cellular organisms;Eukaryota;Opisthokonta;Fungi;Dikarya;Ascomycota;saccharomyceta;Pezizomycotina;leotiomyceta;dothideomyceta;Dothideomycetes;Dothideomycetes incertae sedis;Botryosphaeriales;Botryosphaeriaceae;Diplodia;	Diplodia	0.00888429	0.08044	0.0204861	0.0206891	0.0115736	0.00233343	0.00649427	0.00532607	0.00367463	0	0.00234222	0.022528	0.00359531	0.00315901	0.0075262	0.0132702	0.232081	0.100332	0.0086462	0.00340408	0.0178147	0.0257202	0.0114557	0.00255478	0.099453	0.055718
root;cellular organisms;Eukaryota;Opisthokonta;Fungi;Microsporidia;Apansporoblastina;Unikaryonidae;Encephalitozoon;	Encephalitozoon	0.000807663	0.0018707	0	0	0	0.000274522	0.000309251	0	0.000680487	0	0	0	0.00179766	0	0.000654452	0.000426315	0	0	0	0.00170204	0	0	0	0	0.0248633	0.0029517
root;cellular organisms;Eukaryota;Opisthokonta;Fungi;Dikarya;Ascomycota;saccharomyceta;Pezizomycotina;leotiomyceta;Eurotiomycetes;Chaetothyriomycetidae;Verrucariales;Verrucariaceae;Endocarpon;	Endocarpon	0.165571	0.473286	0.304219	0.295732	0.283553	0.000823565	0.00247401	0.00224255	0.00108878	0.0158028	0.00117111	0.00228545	0.00359531	0.0015795	0.00556285	0.103932	0	0.00940616	0.00576413	0.0221265	0.0475059	0	0.0130922	0.00159673	0.136748	0.0262488
root;cellular organisms;Eukaryota;Opisthokonta;Fungi;Microsporidia;Apansporoblastina;Enterocytozoonidae;Enterocytozoon;	Enterocytozoon	0.00565364	0.0261898	0.00921876	0.010953	0.0057868	0.00247069	0.00834978	0.00700798	0.00367463	0.0316056	0.00234222	0.0297109	0.00898828	0.00473851	0.00392671	0.0107078	0.0755613	0.0658431	0.0086462	0.0102122	0.023753	0.0128601	0.0130922	0.00255478	0.099453	0.034664
root;cellular organisms;Eukaryota;Opisthokonta;Fungi;Dikarya;Ascomycota;saccharomyceta;Saccharomycotina;Saccharomycetes;Saccharomycetales;Saccharomycetaceae;Eremothecium;	Eremothecium	0.00484598	0.0149656	0.013316	0.00365101	0.00744017	0.00274522	0.00556652	0.00392447	0.0050356	0	0	0.00424441	0.00539297	0.0015795	0.00229058	0.00499987	0.0107945	0	0.00288207	0.0391469	0.0415677	0.0128601	0.00490958	0.00127739	0.0248633	0.0153668
root;cellular organisms;Eukaryota;Opisthokonta;Fungi;Dikarya;Ascomycota;saccharomyceta;Pezizomycotina;leotiomyceta;Eurotiomycetes;Eurotiomycetidae;Onygenales;Arthrodermataceae;Arthroderma;	Arthroderma	0	0	0	0	0	0	0	0	0	0	0	0	0	0	0.037631	0.00250873	0.982297	0.76817	0.561042	0.963355	2.44656	0	0.127649	0.0287412	0.99453	0.763593
root;cellular organisms;Eukaryota;Opisthokonta;Fungi;Dikarya;Ascomycota;saccharomyceta;Pezizomycotina;leotiomyceta;sordariomyceta;Sordariomycetes;Xylariomycetidae;Xylariales;Diatrypaceae;Eutypa;	Eutypa	0.00969196	0.0710865	0.0122917	0.014604	0.013227	0.003157	0.00587577	0.00644734	0.00557999	0.0316056	0.00936889	0.0290579	0.0125836	0.00789752	0.00785343	0.0160219	0.107945	0.0595723	0.00480344	0.00680816	0.0118765	0.0128601	0.0229114	0.00510955	0.136748	0.0409593
root;cellular organisms;Eukaryota;Opisthokonta;Fungi;Dikarya;Ascomycota;saccharomyceta;Pezizomycotina;leotiomyceta;Eurotiomycetes;Chaetothyriomycetidae;Chaetothyriales;Herpotrichiellaceae;Exophiala;	Exophiala	0.0145379	0.0935349	0.00819445	0.0206891	0.0057868	0.00205891	0.00525727	0.00784894	0.00340243	0.0316056	0.00234222	0.0310169	0.0197742	0.00473851	0.0163613	0.01781	0.178109	0.0940616	0.00672482	0.0102122	0.00593824	0.0257202	0.0212749	0.00862237	0.0870214	0.0486316
root;cellular organisms;Eukaryota;Opisthokonta;Fungi;Dikarya;Ascomycota;saccharomyceta;Pezizomycotina;leotiomyceta;dothideomyceta;Dothideomycetes;Pleosporomycetidae;Pleosporales;Pleosporineae;Pleosporaceae;Exserohilum;	Exserohilum	0.0104996	0.0897935	0.0143403	0.013387	0.0124003	0.0145496	0.0791682	0.0901227	0.0276278	0.158028	0.0234222	0.49627	0.235493	0.00631802	0	0.0847613	0	0	0	0	0	14.1075	0	0	0	1.5675
root;cellular organisms;Eukaryota;Opisthokonta;Fungi;Dikarya;Basidiomycota;Agaricomycotina;Agaricomycetes;Agaricomycetes incertae sedis;Polyporales;Polyporaceae;Fibroporia;	Fibroporia	0.000807663	0.0149656	0.00102431	0	0	0	0.000309251	0.000420479	0.000680487	0	0.00117111	0.00097948	0.00179766	0	0.000327226	0.00149888	0.0485751	0.00940616	0.000960689	0.00170204	0.00593824	0	0	0	0	0.00739803
root;cellular organisms;Eukaryota;Opisthokonta;Fungi;Dikarya;Basidiomycota;Agaricomycotina;Tremellomycetes;Tremellales;Tremellaceae;Filobasidiella;	Filobasidiella	0.00807663	0.0897935	0.0122917	0.0158211	0.00248006	0.00329426	0.00649427	0.00686782	0.00313024	0.0316056	0.0163956	0.0326493	0.0125836	0.00631802	0.00981679	0.0171746	0.0755613	0.0376246	0.00192138	0.00510612	0.00593824	0	0.0441862	0.0175641	0.186474	0.0415974
root;cellular organisms;Eukaryota;Opisthokonta;Fungi;Dikarya;Basidiomycota;Agaricomycotina;Agaricomycetes;Agaricomycetes incertae sedis;Hymenochaetales;Hymenochaetaceae;Fomitiporia;	Fomitiporia	0.000807663	0.0542502	0	0.001217	0	0.000960826	0.000618502	0.000700798	0.00163317	0	0	0.00359143	0	0	0.00163613	0.00436105	0.0647668	0.0219477	0.000960689	0.00510612	0.00593824	0	0.00163653	0.000958041	0.0248633	0.0140197
root;cellular organisms;Eukaryota;Opisthokonta;Fungi;Dikarya;Ascomycota;saccharomyceta;Pezizomycotina;leotiomyceta;Eurotiomycetes;Chaetothyriomycetidae;Chaetothyriales;Herpotrichiellaceae;Fonsecaea;	Fonsecaea	0.0153456	0.101018	0.0112674	0.00973603	0.00992022	0.00329426	0.0105145	0.00546623	0.00381073	0.0158028	0.00819778	0.0297109	0.0197742	0.0015795	0.013089	0.0172351	0.172712	0.100332	0.00576413	0.00510612	0.0178147	0	0.0409132	0.00862237	0.261064	0.0680365
root;cellular organisms;Eukaryota;Opisthokonta;Fungi;Dikarya;Ascomycota;saccharomyceta;Pezizomycotina;leotiomyceta;sordariomyceta;Sordariomycetes;Hypocreomycetidae;Hypocreales;Nectriaceae;Fusarium;	Fusarium	0.0218069	0.115983	0.0215104	0.0328591	0.0198404	0.00521591	0.0129885	0.00644734	0.00585219	0.110619	0.0140533	0.0218751	0.0215719	0.00631802	0.122383	0.035955	0.0377807	0.0313539	0.0086462	0.0170204	0.0475059	0.0128601	0.165289	0.0380023	0.522128	0.097843
root;cellular organisms;Eukaryota;Opisthokonta;Fungi;Dikarya;Ascomycota;saccharomyceta;Pezizomycotina;leotiomyceta;sordariomyceta;Sordariomycetes;Sordariomycetidae;Magnaporthales;Magnaporthaceae;Gaeumannomyces;	Gaeumannomyces	0.00403832	0.0243191	0.00512153	0.010953	0.00248006	0.00137261	0.00463876	0.00336383	0.00204146	0.0316056	0.00117111	0.0120803	0.00719062	0.00315901	0.00687175	0.00802713	0.0593696	0.0250831	0.00288207	0.00340408	0.0178147	0	0.0196383	0.00287412	0.124316	0.0283758
root;cellular organisms;Eukaryota;Opisthokonta;Fungi;Dikarya;Ascomycota;saccharomyceta;Pezizomycotina;leotiomyceta;sordariomyceta;Leotiomycetes;Helotiales;Helotiaceae;Glarea;	Glarea	0.00242299	0.0112242	0	0.001217	0.000826685	0.000274522	0.000927753	0.000981118	0.00054439	0.0158028	0.00117111	0.00163247	0.00539297	0	0.00327226	0.00304602	0	0.00313539	0	0.0085102	0	0	0	0	0	0.00129395
root;cellular organisms;Eukaryota;Opisthokonta;Fungi;Dikarya;Ascomycota;saccharomyceta;Saccharomycotina;Saccharomycetes;Saccharomycetales;Ascoideaceae;Ascoidea;	Ascoidea	0.0193839	0.0673451	0.0327778	0.0255571	0.0231472	0.00150987	0.00340176	0.00322367	0.00204146	0.0158028	0.00117111	0.0163247	0.00539297	0.0015795	0.00556285	0.0149481	0.0377807	0.0156769	0.00672482	0.0238286	0.023753	0	0.0180018	0.00606759	0.211338	0.0381301
root;cellular organisms;Eukaryota;Opisthokonta;Fungi;Dikarya;Basidiomycota;Agaricomycotina;Agaricomycetes;Agaricomycetes incertae sedis;Gloeophyllales;Gloeophyllaceae;Gloeophyllum;	Gloeophyllum	0	0.00561209	0.00102431	0.001217	0	0	0	0.000280319	0.000136097	0	0	0.000652987	0	0	0	0.000594854	0.00539724	0.00313539	0	0.00170204	0	0	0	0	0	0.00113718
root;cellular organisms;Eukaryota;Opisthokonta;Fungi;Dikarya;Ascomycota;saccharomyceta;Pezizomycotina;leotiomyceta;sordariomyceta;Sordariomycetes;Sordariomycetidae;Ophiostomatales;Ophiostomataceae;Grosmannia;	Grosmannia	0.00403832	0.0318019	0.00512153	0.00608502	0.00413343	0.000823565	0.00154625	0.00126144	0.000408292	0	0	0.00293844	0.00179766	0	0.00261781	0.00417157	0.0215889	0.00627077	0	0.00170204	0.0356295	0	0.00654611	0.00223543	0.0621581	0.0151257
root;cellular organisms;Eukaryota;Opisthokonta;Fungi;Dikarya;Basidiomycota;Agaricomycotina;Agaricomycetes;Agaricomycetes incertae sedis;Russulales;Bondarzewiaceae;Heterobasidion;	Heterobasidion	0.000807663	0.0149656	0.00102431	0	0.000826685	0.000411782	0.000618502	0.000560639	0	0	0	0.00130597	0	0.0015795	0.000327226	0.00149519	0.0323834	0.00940616	0.000960689	0.00170204	0	0	0.00163653	0	0	0.00512098
root;cellular organisms;Eukaryota;Opisthokonta;Fungi;Dikarya;Ascomycota;saccharomyceta;Pezizomycotina;leotiomyceta;Eurotiomycetes;Eurotiomycetidae;Onygenales;Ajellomycetaceae;Histoplasma;	Histoplasma	0.0629977	0.263768	0.102431	0.0912753	0.0785351	0.0137261	0.0420581	0.0235468	0.012521	0.126422	0.0257644	0.0796644	0.0431437	0.0252721	0.0670814	0.0705472	0.183506	0.0752493	0.0192138	0.0255306	0.0534442	0.0257202	0.274937	0.0514149	2.59821	0.367469
root;cellular organisms;Eukaryota;Opisthokonta;Fungi;Dikarya;Ascomycota;saccharomyceta;Saccharomycotina;Saccharomycetes;Saccharomycetales;Debaryomycetaceae;Hyphopichia;	Hyphopichia	0.0880353	0.289958	0.137257	0.137521	0.118216	0.00521591	0.014844	0.00826942	0.00394682	0.0474083	0.00702667	0.0208956	0.0125836	0.00789752	0.0353404	0.0622944	0.0485751	0.0501662	0.012489	0.0476571	0.0653207	0.0257202	0.147287	0.0220349	0.91994	0.148799
root;cellular organisms;Eukaryota;Opisthokonta;Fungi;Dikarya;Ascomycota;saccharomyceta;Pezizomycotina;leotiomyceta;sordariomyceta;Sordariomycetes;Hypocreomycetidae;Hypocreales;Cordycipitaceae;Isaria;	Isaria	0	0	0	0	0	0	0	0	0	0	0	0	0	0	0.00818066	0.000545377	0.0269862	0.0219477	0.00288207	0.00340408	0.0118765	0	0.031094	0.00510955	0.136748	0.026672
root;cellular organisms;Eukaryota;Opisthokonta;Fungi;Dikarya;Ascomycota;saccharomyceta;Saccharomycotina;Saccharomycetes;Saccharomycetales;Saccharomycetaceae;Kazachstania;	Kazachstania	0.00807663	0.0392846	0.026632	0.013387	0.0198404	0.00658852	0.0132978	0.00967102	0.00843804	0.0158028	0.00585556	0.0143657	0.0161789	0.00473851	0.0062173	0.0138917	0.00539724	0.0282185	0.00384275	0.0731878	0.0534442	0.0257202	0.00818264	0.00702563	0.0124316	0.0241612
root;cellular organisms;Eukaryota;Opisthokonta;Fungi;Dikarya;Ascomycota;saccharomyceta;Saccharomycotina;Saccharomycetes;Saccharomycetales;Saccharomycetaceae;Kluyveromyces;	Kluyveromyces	0.0177686	0.0523795	0.0276563	0.0243401	0.0198404	0.00549043	0.014844	0.0086899	0.00762145	0.0474083	0.00819778	0.023181	0.0161789	0.00789752	0.017343	0.0199225	0.0377807	0.0376246	0.0240172	0.0799959	0.0534442	0.0128601	0.0360036	0.00830302	0.273496	0.0626139
root;cellular organisms;Eukaryota;Opisthokonta;Fungi;Dikarya;Basidiomycota;Agaricomycotina;Tremellomycetes;Tremellales;mitosporic Tremellales;Kockovaella;	Kockovaella	0.00161533	0.0112242	0.00102431	0.001217	0.00165337	0.000274522	0.000927753	0.000420479	0.000408292	0	0.00117111	0.00326493	0	0	0.000981679	0.0016122	0.0107945	0.00627077	0.000960689	0.00340408	0.0118765	0	0.00163653	0.000319347	0	0.00391804
root;cellular organisms;Eukaryota;Opisthokonta;Fungi;Dikarya;Ascomycota;saccharomyceta;Saccharomycotina;Saccharomycetes;Saccharomycetales;Phaffomycetaceae;Komagataella;	Komagataella	0.000807663	0.00374139	0.00512153	0	0.000826685	0.000137261	0.00216476	0.00014016	0.000136097	0	0	0.00195896	0	0	0.00719898	0.00148223	0.0107945	0.00313539	0.000960689	0.0238286	0.0296912	0	0.00163653	0.00383216	0.0124316	0.00959007
root;cellular organisms;Eukaryota;Opisthokonta;Fungi;Dikarya;Ascomycota;saccharomyceta;Pezizomycotina;leotiomyceta;Eurotiomycetes;Eurotiomycetidae;Eurotiales;Aspergillaceae;Aspergillus;	Aspergillus	0.453099	1.37122	0.646338	0.670569	0.581987	0.162929	0.485833	0.306109	0.196933	1.18521	0.181522	1.1979	0.557273	0.138996	0.493784	0.575314	1.87824	1.36703	0.475541	0.784641	0.807601	0.321502	1.46633	0.285496	8.81402	1.80004
root;cellular organisms;Eukaryota;Opisthokonta;Fungi;Dikarya;Ascomycota;saccharomyceta;Saccharomycotina;Saccharomycetes;Saccharomycetales;Saccharomycetales incertae sedis;Kuraishia;	Kuraishia	0.000807663	0.0018707	0	0	0.00165337	0.00109809	0.000309251	0.000420479	0.000680487	0	0.00117111	0.00097948	0	0.00315901	0.000981679	0.000875421	0	0.00313539	0	0.0323388	0.0415677	0.0128601	0	0.000319347	0	0.0100246
root;cellular organisms;Eukaryota;Opisthokonta;Fungi;Dikarya;Basidiomycota;Agaricomycotina;Tremellomycetes;Tremellales;Tremellales incertae sedis;Kwoniella;	Kwoniella	0.00969196	0.0598623	0.0163889	0.00973603	0.00992022	0.00247069	0.0108238	0.00504575	0.00381073	0.0158028	0	0.0248135	0.00359531	0	0.000654452	0.0115078	0.0809585	0.0282185	0.00672482	0.00340408	0.0118765	0.0643004	0.00163653	0.00191608	0.0621581	0.0290215
root;cellular organisms;Eukaryota;Opisthokonta;Fungi;Dikarya;Basidiomycota;Agaricomycotina;Agaricomycetes;Agaricomycetidae;Agaricales;Tricholomataceae;Laccaria;	Laccaria	0.00403832	0.0299312	0.00921876	0.00851903	0.00165337	0.000960826	0.00309251	0.00252287	0.00149707	0	0.00117111	0.00391792	0	0	0.00261781	0.00460938	0.00539724	0	0.00192138	0.00680816	0.00593824	0	0.00163653	0.00351282	0.0372949	0.00694547
root;cellular organisms;Eukaryota;Opisthokonta;Fungi;Dikarya;Ascomycota;saccharomyceta;Saccharomycotina;Saccharomycetes;Saccharomycetales;Saccharomycetaceae;Lachancea;	Lachancea	0.00726897	0.00935349	0.0235591	0.00608502	0.00496011	0.00301974	0.00340176	0.00392447	0.00367463	0.0316056	0.00117111	0.00783584	0.00359531	0	0.00359949	0.00753697	0.0161917	0.0188123	0.00576413	0.0834	0.124703	0.0128601	0.00818264	0.0054289	0	0.0305937
root;cellular organisms;Eukaryota;Opisthokonta;Fungi;Dikarya;Ascomycota;saccharomyceta;Pezizomycotina;leotiomyceta;dothideomyceta;Dothideomycetes;Pleosporomycetidae;Pleosporales;Pleosporineae;Leptosphaeriaceae;Leptosphaeria;	Leptosphaeria	0.156687	0.64352	0.25915	0.317638	0.204191	0.00356878	0.011133	0.0107923	0.00612438	0.0790139	0.00936889	0.0528919	0.0215719	0.00473851	0.024542	0.120329	0.210492	0.112874	0.0220958	0.0697837	0.106888	0.0128601	0.106374	0.015648	0.708603	0.151735
root;cellular organisms;Eukaryota;Opisthokonta;Fungi;Fungi incertae sedis;Early diverging fungal lineages;Mortierellomycotina;Mortierellales;Mortierellaceae;Lobosporangium;	Lobosporangium	0.343257	1.21408	0.383091	0.498972	0.428223	0.114064	0.314508	0.146467	0.107653	1.10619	0.18972	0.478313	0.239088	0.183223	0.361258	0.407207	0.782599	0.554963	0.0979902	0.178714	0.225653	0.102881	1.19957	0.263781	7.73247	1.23763
root;cellular organisms;Eukaryota;Opisthokonta;Fungi;Dikarya;Ascomycota;saccharomyceta;Saccharomycotina;Saccharomycetes;Saccharomycetales;Debaryomycetaceae;Candida/Lodderomyces clade;Lodderomyces;	Lodderomyces	0.0193839	0.138432	0.0348264	0.0328591	0.0239739	0.00494139	0.00865903	0.00714814	0.00585219	0.0474083	0.00819778	0.0166512	0.00898828	0.012636	0.0134163	0.0255582	0.0323834	0.0188123	0.00960689	0.0102122	0.0118765	0	0.027821	0.00670629	0.14918	0.029622
root;cellular organisms;Eukaryota;Opisthokonta;Fungi;Dikarya;Ascomycota;saccharomyceta;Pezizomycotina;leotiomyceta;sordariomyceta;Sordariomycetes;Sordariomycetidae;Magnaporthales;Magnaporthaceae;Magnaporthe;	Magnaporthe	0.0282682	0.08044	0.0276563	0.0340761	0.0264539	0.0137261	0.0330898	0.0245279	0.0163317	0.0474083	0.0187378	0.0799909	0.0503344	0.0173745	0.0327226	0.0354092	0.0431779	0.04076	0.00960689	0.0119143	0.0296912	0.0128601	0.111284	0.0204382	0.658876	0.10429
root;cellular organisms;Eukaryota;Opisthokonta;Fungi;Dikarya;Basidiomycota;Ustilaginomycotina;Malasseziomycetes;Malasseziales;Malasseziaceae;Malassezia;	Malassezia	0.189801	12.7638	0.514202	0.348063	0.130616	0.178851	0.352855	0.47444	0.0873745	22.3925	5.0756	2.97664	0.758611	1.34732	1.48463	3.27169	1.60298	0.708597	0.172924	0.26722	0.142518	0.0900206	10.6652	1.3799	35.3804	5.60109
root;cellular organisms;Eukaryota;Opisthokonta;Fungi;Dikarya;Ascomycota;saccharomyceta;Pezizomycotina;leotiomyceta;sordariomyceta;Leotiomycetes;Helotiales;Dermateaceae;Marssonina;	Marssonina	0.0290759	0.168363	0.0450695	0.0547652	0.042161	0.00645126	0.0191736	0.013175	0.00707706	0.0632111	0.01054	0.0391792	0.0215719	0.00631802	0.0307593	0.037126	0.0755613	0.0188123	0.0134496	0.0119143	0.0296912	0.0128601	0.0834629	0.0204382	0.621581	0.0986413
root;cellular organisms;Eukaryota;Opisthokonta;Fungi;Dikarya;Ascomycota;saccharomyceta;Pezizomycotina;leotiomyceta;dothideomyceta;Dothideomycetes;Dothideomycetidae;Dothideales;Aureobasidiaceae;Aureobasidium;	Aureobasidium	0.00484598	0.13282	0.00614584	0.00486802	0.00330674	0.00192165	0.00432951	0.00350399	0.00149707	0.0158028	0.00468444	0.0107743	0.00719062	0.0015795	0.00261781	0.0137259	0.145725	0.156769	0.00192138	0	0.00593824	0	0.00818264	0.00127739	0	0.0355349
root;cellular organisms;Eukaryota;Opisthokonta;Fungi;Dikarya;Basidiomycota;Pucciniomycotina;Pucciniomycetes;Pucciniales;Melampsoraceae;Melampsora;	Melampsora	0.0064613	0.0448967	0.00921876	0.014604	0.00744017	0.00329426	0.00649427	0.00546623	0.00299414	0.0158028	0.00819778	0.0120803	0.00898828	0.00473851	0.0114529	0.0108087	0.0161917	0.00313539	0.00480344	0.0119143	0.0178147	0.0128601	0.0343671	0.00510955	0.261064	0.0408067
root;cellular organisms;Eukaryota;Opisthokonta;Fungi;Dikarya;Ascomycota;saccharomyceta;Pezizomycotina;leotiomyceta;sordariomyceta;Sordariomycetes;Hypocreomycetidae;Hypocreales;Clavicipitaceae;Metacordyceps;	Metacordyceps	1.54506	5.75801	2.58842	2.55814	2.33787	0.0038433	0.00958678	0.00532607	0.00313024	0.126422	0.02108	0.0270989	0.0143812	0.00631802	0.0356677	1.00269	0.0863558	0.0470308	0.0326634	0.0765918	0.0890736	0	0.111284	0.0223543	0.733466	0.133202
root;cellular organisms;Eukaryota;Opisthokonta;Fungi;Dikarya;Ascomycota;saccharomyceta;Pezizomycotina;leotiomyceta;sordariomyceta;Sordariomycetes;Hypocreomycetidae;Hypocreales;Clavicipitaceae;mitosporic Clavicipitaceae;Metarhizium;	Metarhizium	0.314181	1.33755	0.578733	0.567124	0.419956	0.0222363	0.0732925	0.0676971	0.0332078	0.379267	0.0726089	0.327473	0.142015	0.0537031	0.119765	0.300587	0.825777	0.592588	0.0970296	0.194033	0.267221	0.205761	0.505687	0.0760046	3.13277	0.655208
root;cellular organisms;Eukaryota;Opisthokonta;Fungi;Dikarya;Ascomycota;saccharomyceta;Saccharomycotina;Saccharomycetes;Saccharomycetales;Metschnikowiaceae;Metschnikowia;	Metschnikowia	0.0064613	0.0374139	0.0174132	0.0182551	0.0181871	0.00109809	0.00402026	0.00252287	0.00190536	0.0158028	0.00234222	0.00359143	0.00179766	0.0015795	0.0075262	0.0093278	0.0107945	0.0156769	0.00576413	0.0374449	0.0178147	0.0128601	0.0130922	0.00447086	0.0372949	0.0172459
root;cellular organisms;Eukaryota;Opisthokonta;Fungi;Dikarya;Ascomycota;saccharomyceta;Saccharomycotina;Saccharomycetes;Saccharomycetales;Debaryomycetaceae;Meyerozyma;	Meyerozyma	0.00242299	0.00374139	0.00102431	0.001217	0	0.000411782	0.000618502	0.000560639	0.00054439	0	0.00234222	0.00097948	0.00179766	0	0.000981679	0.00110947	0	0	0.00192138	0.00340408	0	0.0128601	0.00327305	0.000638694	0	0.00245525
root;cellular organisms;Eukaryota;Opisthokonta;Fungi;Dikarya;Ascomycota;saccharomyceta;Pezizomycotina;leotiomyceta;Eurotiomycetes;Eurotiomycetidae;Onygenales;Arthrodermataceae;Microsporum;	Microsporum	0.106612	0.185199	0.0194618	0.0267741	0.00744017	0.012079	0.068963	0.0791902	0.0272195	0.0632111	0.0140533	0.406158	0.167182	0.00315901	0.00294504	0.0793098	0	0	0	0	0	1.01595	0.00654611	0.00127739	0.0745898	0.12204
root;cellular organisms;Eukaryota;Opisthokonta;Fungi;Dikarya;Basidiomycota;Pucciniomycotina;Mixiomycetes;Mixiales;Mixiaceae;Mixia;	Mixia	0.00161533	0.00935349	0	0	0.000826685	0.00109809	0.000309251	0.000420479	0	0	0	0.00097948	0	0	0.000327226	0.000995335	0	0	0.000960689	0.00170204	0.00593824	0	0	0.000319347	0	0.000991147
root;cellular organisms;Eukaryota;Opisthokonta;Fungi;Dikarya;Basidiomycota;Ustilaginomycotina;Ustilaginomycetes;Ustilaginales;Ustilaginaceae;Moesziomyces;	Moesziomyces	0.00888429	0.121595	0.0235591	0.0158211	0.00992022	0.00590222	0.0194828	0.0123341	0.00911852	0.0632111	0.01054	0.0352613	0.0179766	0.00789752	0	0.0241003	0.890544	0.432683	0.00672482	0.0170204	0.0415677	0.0385802	0	0	0	0.158569
root;cellular organisms;Eukaryota;Opisthokonta;Fungi;Dikarya;Basidiomycota;Agaricomycotina;Agaricomycetes;Agaricomycetidae;Agaricales;Marasmiaceae;mitosporic Marasmiaceae;Moniliophthora;	Moniliophthora	0	0.0505088	0.00307292	0.010953	0.00413343	0.000686304	0.00432951	0.00252287	0.00149707	0	0.00585556	0.0101213	0.00539297	0.0015795	0.00392671	0.006972	0.0485751	0.00940616	0.000960689	0.00510612	0	0	0.0261844	0.00447086	0.0621581	0.0174291
root;cellular organisms;Eukaryota;Opisthokonta;Fungi;Dikarya;Ascomycota;saccharomyceta;Pezizomycotina;leotiomyceta;sordariomyceta;Sordariomycetes;Sordariomycetidae;Sordariales;Chaetomiaceae;Myceliophthora;	Myceliophthora	0	0	0	0	0	0	0	0	0	0	0	0	0	0	0.0235603	0.00157069	0	0	0	0	0	0	0.0392767	0.0140513	0.435107	0.0542705
root;cellular organisms;Eukaryota;Opisthokonta;Fungi;Dikarya;Basidiomycota;Agaricomycotina;Agaricomycetes;Agaricomycetes incertae sedis;Auriculariales;Auriculariaceae;Auricularia;	Auricularia	0	0.00748279	0.00307292	0.001217	0.000826685	0.000274522	0.000618502	0.000560639	0.00054439	0	0.00117111	0.00163247	0	0	0	0.00116007	0.0107945	0.0156769	0	0.00170204	0	0	0.00327305	0.00159673	0.0372949	0.00781535
root;cellular organisms;Eukaryota;Opisthokonta;Fungi;Dikarya;Ascomycota;saccharomyceta;Saccharomycotina;Saccharomycetes;Saccharomycetales;Saccharomycetaceae;Nakaseomyces;	Nakaseomyces	0	0	0	0	0	0	0	0	0	0	0	0	0	0	0.00229058	0.000152706	0	0	0	0	0	0	0.00327305	0.00319347	0.0124316	0.00209979
root;cellular organisms;Eukaryota;Opisthokonta;Fungi;Dikarya;Ascomycota;saccharomyceta;Saccharomycotina;Saccharomycetes;Saccharomycetales;Saccharomycetaceae;Naumovozyma;	Naumovozyma	0.0218069	0.0411553	0.0204861	0.0170381	0.0148803	0.0102946	0.0102053	0.0128947	0.0136097	0.0316056	0.01054	0.0150187	0.00719062	0.00789752	0.0121074	0.0164487	0	0.00627077	0.00960689	0.107229	0.13658	0.0128601	0.0147287	0.00926106	0.0372949	0.0370923
root;cellular organisms;Eukaryota;Opisthokonta;Fungi;Dikarya;Ascomycota;saccharomyceta;Pezizomycotina;leotiomyceta;sordariomyceta;Sordariomycetes;Hypocreomycetidae;Hypocreales;Nectriaceae;Nectria;	Nectria	0.0113073	0.0467674	0.00921876	0.0279911	0.0173604	0.000411782	0.00247401	0.00168192	0.000408292	0	0	0.00457091	0.00179766	0.0015795	0	0.00837127	0	0	0	0	0	0	0	0	0	0
root;cellular organisms;Eukaryota;Opisthokonta;Fungi;Microsporidia;Microsporidia incertae sedis;Nematocida;	Nematocida	0.000807663	0	0.00102431	0	0.00165337	0.000137261	0.000309251	0.000560639	0.000272195	0	0	0.000326493	0	0	0	0.000339412	0	0	0	0	0	0	0	0	0	0
root;cellular organisms;Eukaryota;Opisthokonta;Fungi;Dikarya;Ascomycota;saccharomyceta;Pezizomycotina;leotiomyceta;dothideomyceta;Dothideomycetes;Dothideomycetes incertae sedis;Botryosphaeriales;Botryosphaeriaceae;Neofusicoccum;	Neofusicoccum	0.000807663	0.0149656	0	0.001217	0.000826685	0.000686304	0.000618502	0.000420479	0.000680487	0	0	0.00326493	0	0	0.0013089	0.0016531	0	0	0.00288207	0.00170204	0	0	0.00163653	0.00159673	0.0124316	0.00224989
root;cellular organisms;Eukaryota;Opisthokonta;Fungi;Dikarya;Ascomycota;saccharomyceta;Pezizomycotina;leotiomyceta;Eurotiomycetes;Eurotiomycetidae;Eurotiales;Aspergillaceae;Neosartorya;	Neosartorya	0	0	0	0	0	0	0	0	0	0	0	0	0	0	0.030432	0.0020288	0	0	0	0	0	0	0.0147287	0.0172447	0.0745898	0.0118404
root;cellular organisms;Eukaryota;Opisthokonta;Fungi;Dikarya;Ascomycota;saccharomyceta;Pezizomycotina;leotiomyceta;sordariomyceta;Sordariomycetes;Sordariomycetidae;Sordariales;Sordariaceae;Neurospora;	Neurospora	0.102573	0.43026	0.169011	0.15456	0.13227	0.0150987	0.0606132	0.0618104	0.0295331	0.268647	0.0480156	0.293517	0.149205	0.015795	0.100458	0.135425	0.72323	0.376246	0.0326634	0.0868041	0.142518	0.128601	0.342034	0.0574825	2.64794	0.504168
root;cellular organisms;Eukaryota;Opisthokonta;Fungi;Microsporidia;Apansporoblastina;Nosematidae;Nosema;	Nosema	0.000807663	0.00748279	0	0.00243401	0.00248006	0.000137261	0	0.000420479	0	0	0	0	0	0	0.0013089	0.00100474	0	0	0	0	0	0	0.00163653	0.00127739	0	0.000323768
root;cellular organisms;Eukaryota;Opisthokonta;Fungi;Dikarya;Ascomycota;saccharomyceta;Saccharomycotina;Saccharomycetes;Saccharomycetales;Pichiaceae;Ogataea;	Ogataea	0.00242299	0.0130949	0.00307292	0.00486802	0.000826685	0.000823565	0.000927753	0.0021024	0.00217756	0	0.00117111	0.00097948	0.00539297	0.0015795	0.000981679	0.00269477	0	0.00313539	0.00288207	0.0119143	0	0	0.00163653	0.00191608	0	0.00238715
root;cellular organisms;Eukaryota;Opisthokonta;Fungi;Dikarya;Ascomycota;saccharomyceta;Pezizomycotina;leotiomyceta;Eurotiomycetes;Eurotiomycetidae;Onygenales;Onygenales incertae sedis;	Onygenales incertae sedis	0.00161533	0.0018707	0.00204861	0.00243401	0.00248006	0.000274522	0.001237	0.000700798	0.000408292	0.0158028	0.00117111	0.00261195	0	0	0.000654452	0.00222064	0	0.00313539	0	0	0	0	0.00163653	0.000958041	0.0621581	0.00754312
root;cellular organisms;Eukaryota;Opisthokonta;Fungi;Dikarya;Ascomycota;saccharomyceta;Saccharomycotina;Saccharomycetes;Saccharomycetales;Debaryomycetaceae;Babjeviella;	Babjeviella	0.00969196	0.0224484	0.00717015	0.00851903	0.013227	0.000549043	0.001237	0.000700798	0.00054439	0	0.00117111	0.00195896	0	0	0.00359949	0.00472115	0	0.00313539	0.000960689	0.00510612	0.00593824	0.0128601	0.00818264	0.00223543	0.0372949	0.00841261
root;cellular organisms;Eukaryota;Opisthokonta;Fungi;Dikarya;Ascomycota;saccharomyceta;Pezizomycotina;Orbiliomycetes;Orbiliales;Orbiliaceae;Orbilia;	Orbilia	0.00726897	0.104759	0.013316	0.010953	0.0115736	0.00233343	0.011133	0.00490559	0.00326634	0	0.00585556	0.0166512	0.00898828	0.00315901	0.00850788	0.0141781	0.0215889	0.0188123	0.00480344	0.00510612	0.00593824	0	0.0261844	0.00989976	0.273496	0.0406477
root;cellular organisms;Eukaryota;Opisthokonta;Fungi;Microsporidia;Microsporidia incertae sedis;Ordosporidae;Ordospora;	Ordospora	0	0.0018707	0	0	0.000826685	0.000137261	0	0	0	0	0	0	0	0	0	0.000188976	0	0	0	0	0	0	0	0	0	0
root;cellular organisms;Eukaryota;Opisthokonta;Fungi;Dikarya;Ascomycota;saccharomyceta;Pezizomycotina;leotiomyceta;Eurotiomycetes;Eurotiomycetidae;Onygenales;mitosporic Onygenales;Paracoccidioides;	Paracoccidioides	0.125188	0.473286	0.150573	0.182551	0.131443	0.0443352	0.183077	0.151232	0.0711789	0.426675	0.06324	0.743099	0.332566	0.0331696	0.102749	0.214291	2.04555	1.39525	0.973178	1.74629	3.21853	1.53035	0.322396	0.070895	2.17553	1.49755
root;cellular organisms;Eukaryota;Opisthokonta;Fungi;Dikarya;Ascomycota;saccharomyceta;Pezizomycotina;leotiomyceta;dothideomyceta;Dothideomycetes;Pleosporomycetidae;Pleosporales;Massarineae;Didymosphaeriaceae;Paraphaeosphaeria;	Paraphaeosphaeria	0.00807663	0.130949	0.0153646	0.0206891	0.0140537	0.00590222	0.0204106	0.0224255	0.0129293	0	0.0117111	0.121129	0.0647156	0.00315901	0.00229058	0.0302537	1.64076	1.17263	0.0172924	0.0255306	0.0415677	0.0257202	0.00818264	0.00223543	0.0248633	0.328754
root;cellular organisms;Eukaryota;Opisthokonta;Fungi;Dikarya;Ascomycota;saccharomyceta;Pezizomycotina;leotiomyceta;dothideomyceta;Dothideomycetes;Pleosporomycetidae;Pleosporales;Pleosporineae;Phaeosphaeriaceae;Parastagonospora;	Parastagonospora	0.0064613	0.0243191	0.00512153	0.00243401	0.00248006	0.000411782	0.00216476	0.0014016	0.00149707	0.0158028	0.00117111	0.00457091	0.00179766	0	0.00261781	0.00481676	0	0	0.00288207	0.0085102	0.00593824	0.0128601	0.00327305	0.00127739	0.0124316	0.00524141
root;cellular organisms;Eukaryota;Opisthokonta;Fungi;Dikarya;Ascomycota;saccharomyceta;Pezizomycotina;leotiomyceta;Eurotiomycetes;Eurotiomycetidae;Eurotiales;Aspergillaceae;Penicilliopsis;	Penicilliopsis	0.0153456	0.0523795	0.0102431	0.0158211	0.0107469	0.00603948	0.014844	0.0100915	0.0050356	0.0790139	0.00468444	0.0466885	0.0269648	0	0	0.0198599	0.140328	0.0846554	0.0192138	0.0170204	0.0356295	0	0	0	0	0.032983
root;cellular organisms;Eukaryota;Opisthokonta;Fungi;Dikarya;Ascomycota;saccharomyceta;Pezizomycotina;leotiomyceta;Eurotiomycetes;Eurotiomycetidae;Eurotiales;Aspergillaceae;Penicillium;	Penicillium	0.0589594	0.260027	0.0757987	0.0900583	0.086802	0.00782387	0.0204106	0.0162585	0.00871023	0.0632111	0.0128822	0.0695431	0.0233695	0.0110565	0.0287959	0.0555805	0.361615	0.228883	0.00768551	0.0187224	0.00593824	0	0.103101	0.0143706	0.38538	0.125077
root;cellular organisms;Eukaryota;Opisthokonta;Fungi;Dikarya;Ascomycota;saccharomyceta;Pezizomycotina;leotiomyceta;sordariomyceta;Sordariomycetes;Xylariomycetidae;Xylariales;Amphisphaeriaceae;Pestalotiopsis;	Pestalotiopsis	0.0113073	0.0355433	0.00819445	0.010953	0.0140537	0.00301974	0.00742202	0.00518591	0.0053078	0	0.00936889	0.0173041	0.00898828	0.00473851	0.00981679	0.0100803	0.0323834	0.0156769	0.00192138	0.00340408	0.00593824	0	0.0294575	0.00734498	0.099453	0.0217311
root;cellular organisms;Eukaryota;Opisthokonta;Fungi;Dikarya;Ascomycota;saccharomyceta;Pezizomycotina;leotiomyceta;sordariomyceta;Sordariomycetes;Sordariomycetidae;Calosphaeriales;Calosphaeriaceae;Phaeoacremonium;	Phaeoacremonium	0.00242299	0.0243191	0.00102431	0.00365101	0.00248006	0.000686304	0.00154625	0.00112128	0.00054439	0	0	0.00228545	0.00179766	0.0015795	0	0.00289722	0.00539724	0.00313539	0.000960689	0.00170204	0	0	0	0	0	0.00124393
root;cellular organisms;Eukaryota;Opisthokonta;Fungi;Dikarya;Basidiomycota;Agaricomycotina;Agaricomycetes;Agaricomycetes incertae sedis;Polyporales;Phanerochaetaceae;Phanerochaete;	Phanerochaete	0.000807663	0.0168363	0	0.001217	0.00165337	0.000274522	0.000927753	0.000981118	0.000816584	0	0.00117111	0.00130597	0.00179766	0	0.000981679	0.00191805	0.0485751	0.0313539	0	0	0.00593824	0	0	0.000319347	0	0.00957629
